# Supplementary material for: Activity Screening of Fatty Acid Mimetic Drugs Identified Nuclear Receptor Agonists
Source: Int J Mol Sci. 2022 Sep 3;23(17):10070. doi: 10.3390/ijms231710070 (PMC9456086; doi:10.3390/ijms231710070)
Supplement: Supplementary file 1 [file ijms-23-10070-s001.zip]

Archive with 2 entries (2 files):
- Figure S1.pdf
- Table_S1.csv
